# Supplementary material for: Genetic Evaluation and Population Structure of Jiangsu Native Pigs in China Revealed by SINE Insertion Polymorphisms
Source: Animals (Basel). 2022 May 25;12(11):1345. doi: 10.3390/ani12111345 (PMC9179424; doi:10.3390/ani12111345)
Supplement: Supplementary file 1 [file animals-12-01345-s001.zip]

Archive with 1 entries (1 files):
- animals-1681307-supplementary.pdf
